# Supplementary material for: The transcriptional reprograming and functional identification of WRKY family members in pepper’s response to Phytophthora capsici infection
Source: BMC Plant Biol. 2020 Jun 3;20:256. doi: 10.1186/s12870-020-02464-7 (PMC7271409; doi:10.1186/s12870-020-02464-7)
Supplement: Supplementary file 1 — Additional file 1: Dataset S1. Summary of RNA-seq libraries of pepper samples infected with P. capsici. [file 12870_2020_2464_MOESM1_ESM.xlsx]

## Sheet: Summary of RNA-seq libraries
Sample	Raw reads	Raw bases (G)	Clean reads	Clean bases (G)	Unique reads mapped to the pepper genome	Mapped rate		Sample	Raw reads	Raw bases (G)	Clean reads	Clean bases (G)	Unique reads mapped to the pepper genome	Mapped rate
CM0h-1	78718302	11.8865	78188400	10.7597	70157048	0.897282		EC0h-1	76796294	11.5962	76148726	10.411	72290638	0.949335
CM0h-2	84694224	12.7888	83988478	11.4664	79736143	0.94937		EC0h-2	73997986	11.1737	73300914	9.93595	66787172	0.911137
CM0h-3	78349484	11.8308	77619568	10.5737	72538792	0.934543		EC0h-3	88106994	13.3042	87320894	11.894	80238957	0.918898
CM3h-1	71977412	10.8686	71310558	9.68593	62012640	0.869614		EC3h-1	84976260	12.8314	84295302	11.5788	79584289	0.944113
CM3h-2	101537192	15.3321	100908346	13.9249	81628349	0.808936		EC3h-2	105351600	15.9081	105006142	14.9144	96838537	0.922218
CM3h-3	77986300	11.7759	77354078	10.5971	67227471	0.869088		EC3h-3	124987920	18.8732	124424812	17.5409	116300102	0.934702
CM6h-1	90583650	13.6781	90176120	12.3863	75736837	0.839877		EC6h-1	91871022	13.8725	91135202	12.4737	75343664	0.826724
CM6h-2	72697200	10.9773	72146742	9.91809	65373214	0.906115		EC6h-2	72656078	10.9711	72283878	10.0543	63273676	0.87535
CM6h-3	86724954	13.0955	86090580	11.8277	77496419	0.900173		EC6h-3	69304994	10.4651	68945514	9.60945	56453468	0.818813
CM12h-1	71895448	10.8562	71464180	9.481	57240509	0.800968		EC12h-1	75373346	11.3814	74434918	9.81708	61410773	0.825026
CM12h-2	74987182	11.3231	74625544	10.1675	67912202	0.91004		EC12h-2	77878324	11.7596	77303642	10.2047	65390768	0.845895
CM12h-3	76818868	11.5996	76438028	10.4063	67024246	0.876844		EC12h-3	74039216	11.1799	73532238	9.60438	59210740	0.805235
CM24h-1	73254464	11.0614	72686490	9.41418	65542461	0.901714		EC24h-1	102361170	15.4565	102039510	14.5323	83954911	0.822769
CM24h-2	73584210	11.1112	73167344	9.75936	67111083	0.917227		EC24h-2	103602434	15.644	102660800	13.6233	92125057	0.897373
CM24h-3	103153128	15.5761	102243124	13.6333	95310321	0.932193		EC24h-3	108315970	16.3557	106700378	14.177	92729991	0.869069
CM48h-1	97294062	14.6914	96355956	12.9139	86530076	0.898025		EC48h-1	67256804	10.1558	66831516	8.99532	51038383	0.763687
CM48h-2	75012638	11.3269	74280766	9.92497	64887982	0.87355		EC48h-2	77701110	11.7329	76507054	10.01	48590654	0.635113
CM48h-3	66789390	10.0852	66453164	8.99824	60362443	0.908346		EC48h-3	72755492	10.9861	72367592	9.7602	57051049	0.788351
CM72h-1	74935360	11.3152	74543862	9.99684	61312575	0.822503		EC72h-1	75914834	11.4631	75342866	9.78425	43301221	0.574722
CM72h-2	78448768	11.8458	78016096	10.2871	68524936	0.878344		EC72h-2	74728034	11.2839	74222318	9.80945	40487757	0.545493
CM72h-3	74329122	11.2237	73825036	9.95754	55112319	0.746526		EC72h-3	79311774	11.9761	78672320	10.2626	26543223	0.33739
Average	8.01796e+07	12.1071	7.96135e+07	10.7657	6.99418e+07	0.878156		Average	8.46327e+07	12.7795	8.39751e+07	11.3806	6.8045e+07	0.800543
