# Supplementary material for: The transcriptional reprograming and functional identification of WRKY family members in pepper’s response to Phytophthora capsici infection
Source: BMC Plant Biol. 2020 Jun 3;20:256. doi: 10.1186/s12870-020-02464-7 (PMC7271409; doi:10.1186/s12870-020-02464-7)
Supplement: Supplementary file 3 — Additional file 3 Dataset S2. The characterization of CaWRKY family members. [file 12870_2020_2464_MOESM3_ESM.xlsx]

## Sheet: Sheet1
Gene	Gene locus	Chromosome	Conserved heptapeptide	Zinc-finger type		Group
CaWRKY01-1	CA.PGAv.1.6.scaffold532.103	chr01	WRKYGQK	C2HC		III
CaWRKY01-2	CA.PGAv.1.6.scaffold532.46	chr01	WRKYGQK	C2H2		II(c)
CaWRKY01-3	CA.PGAv.1.6.scaffold532.44	chr01	WRKYGQK	C2H2		II(e)
CaWRKY01-4	CA.PGAv.1.6.scaffold100.67	chr01	WRKYGQK	C2H2		II(e)
CaWRKY01-5	CA.PGAv.1.6.scaffold293.11	chr01	WRKYGQK	C2H2		II(c)
CaWRKY01-6	CA.PGAv.1.6.scaffold1585.13	chr01	WRKYGQK	C2H2		II(c)
CaWRKY01-7	CA.PGAv.1.6.scaffold137.63	chr01	WRKYGQK	C2H2		II(d)
CaWRKY01-8	CA.PGAv.1.6.scaffold792.45	chr01	WRKYGQK	C2HC		III
CaWRKY01-9	CA.PGAv.1.6.scaffold792.44	chr01	WRKYGQK	C2HC		III
CaWRKY01-10	CA.PGAv.1.6.scaffold792.43	chr01	WRKYGQT	C2HC		III
CaWRKY02-1	CA.PGAv.1.6.scaffold39.29	chr02	WRKYGQK	C2H2		II(e)
CaWRKY02-2	CA.PGAv.1.6.scaffold165.3	chr02	WRKYGQK	C2H2		II(d)
CaWRKY02-3	CA.PGAv.1.6.scaffold685.7	chr02	WRKYGQK	C2H2		II(b)
CaWRKY02-4	CA.PGAv.1.6.scaffold257.32	chr02	WRKYGQK	C2H2		II(c)
CaWRKY02-5	CA.PGAv.1.6.scaffold411.54	chr02	WRKYGQK	C2H2		II(e)
CaWRKY02-6	CA.PGAv.1.6.scaffold370.27	chr02	WRKYGQK	C2H2		II(d)
CaWRKY02-7	CA.PGAv.1.6.scaffold1014.23	chr02	WRKYGQK	C2H2		II(b)
CaWRKY02-8	CA.PGAv.1.6.scaffold206.183	chr02	WRKYGQK/WRKYGQK	C2H2		I
CaWRKY02-9	CA.PGAv.1.6.scaffold473.118	chr02	WRKYGQK	C2H2		II(c)
CaWRKY03-1	CA.PGAv.1.6.scaffold489.4	chr03	WRKYGQK/WRKYGQK	C2H2		I
CaWRKY03-2	CA.PGAv.1.6.scaffold788.4	chr03	WRKYGQK	C2HC		III
CaWRKY03-3	CA.PGAv.1.6.scaffold126.14	chr03	WRKYGQK	C2H2		II(e)
CaWRKY03-4	CA.PGAv.1.6.scaffold108.29	chr03	WRKYGQK	C2HC		III
CaWRKY03-5	CA.PGAv.1.6.scaffold481.48	chr03	WRKYGMK	C2H2		II(e)
CaWRKY03-6	CA.PGAv.1.6.scaffold1711.14	chr03	WRKYGQK	C2H2		II(b)
CaWRKY03-7	CA.PGAv.1.6.scaffold407.64	chr03	WRKYGQK	C2H2		II(a)
CaWRKY04-1	CA.PGAv.1.6.scaffold1030.38	chr04	WRKYGQK	C2H2		II(d)
CaWRKY04-2	CA.PGAv.1.6.scaffold427.1	chr04	WRKYGQK/WRKYGQK	C2H2		I
CaWRKY04-3	CA.PGAv.1.6.scaffold564.26	chr04	WRKYGKK	C2H2		II(c)
CaWRKY05-1	CA.PGAv.1.6.scaffold239.4	chr05	WRKYGQK	C2NC		NG
CaWRKY05-2	CA.PGAv.1.6.scaffold945.4	chr05	WRKYGQK	C2H2		II(c)
CaWRKY05-3	CA.PGAv.1.6.scaffold945.5	chr05	WRKYGQK	C2H2		II(c)
CaWRKY05-4	CA.PGAv.1.6.scaffold694.25	chr05	WRKYGQK/WRKYGQK	C2H2		I
CaWRKY06-1	CA.PGAv.1.6.scaffold1449.2	chr06	WRKYGQK	C2H2		II(d)
CaWRKY06-2	CA.PGAv.1.6.scaffold169.10	chr06	WRKYGQK	C2HC		III
CaWRKY06-3	CA.PGAv.1.6.scaffold453.2	chr06	WRKYGQK	C2H2		II(d)
CaWRKY06-4	CA.PGAv.1.6.scaffold474.19	chr06	WRKYGQK/WRKYGQK	C2H2		I
CaWRKY06-5	CA.PGAv.1.6.scaffold1932.1	chr06	WRKYGQK	C2H2		II(a)
CaWRKY06-6	CA.PGAv.1.6.scaffold628.35	chr06	WRKYGQK	C2H2		II(b)
CaWRKY07-1	CA.PGAv.1.6.scaffold160.57	chr07	WRKYGQK/WRKYGQK	C2H2		I
CaWRKY07-2	CA.PGAv.1.6.scaffold854.4	chr07	WRKYGQK/WRKYGQK	C2H2		I
CaWRKY07-3	CA.PGAv.1.6.scaffold198.1	chr07	WRKYGQK	C2H2		II(b)
CaWRKY07-4	CA.PGAv.1.6.scaffold1360.13	chr07	WRKYGQK	C2H2		II(e)
CaWRKY07-5	CA.PGAv.1.6.scaffold585.27	chr07	WRKYGQK	C2H2		II(c)
CaWRKY07-6	CA.PGAv.1.6.scaffold337.30	chr07	WRKYGQK/WRKYGQK	C2H2		I
CaWRKY07-7	CA.PGAv.1.6.scaffold623.79	chr07	WRKYGQK/WRKYGQK	C2H2		I
CaWRKY08-1	CA.PGAv.1.6.scaffold1352.16	chr08	WRKYGQK	C2H2		II(b)
CaWRKY08-2	CA.PGAv.1.6.scaffold6.29	chr08	WRKYGKK	C2H2		II(c)
CaWRKY08-3	CA.PGAv.1.6.scaffold211.4	chr08	WRKYGQK	C2H2		II(a)
CaWRKY08-4	CA.PGAv.1.6.scaffold211.14	chr08	WRKYGQK	C2H2		II(a)
CaWRKY08-5	CA.PGAv.1.6.scaffold78.129	chr08	WRKYGQK	C2H2		II(e)
CaWRKY08-6	CA.PGAv.1.6.scaffold986.31	chr08	WRKYGQK	C2HC		III
CaWRKY09-1	CA.PGAv.1.6.scaffold1293.3	chr09	WRKYGQK	C2H2		NG
CaWRKY09-2	CA.PGAv.1.6.scaffold1063.1	chr09	WRKYGQK/WRKYGQK	C2H2		I
CaWRKY09-3	CA.PGAv.1.6.scaffold164.21	chr09	WRKYGQK	C2H2		II(c)
CaWRKY09-4	CA.PGAv.1.6.scaffold294.15	chr09	WRKYGQK/WRKYGQK	C2H2		I
CaWRKY10-1	CA.PGAv.1.6.scaffold492.61	chr10	WRKYGQN/WRKYGQK	C2H2		I
CaWRKY10-2	CA.PGAv.1.6.scaffold91.8	chr10	WRKYGQK	C2H2		II(e)
CaWRKY10-3	CA.PGAv.1.6.scaffold1050.2	chr10	WRKYGQK	C2HC		III
CaWRKY10-4	CA.PGAv.1.6.scaffold1018.1	chr10	WRKYGQK	C2HC		III
CaWRKY10-5	CA.PGAv.1.6.scaffold1450.4	chr10	WRKYGQK/WRKYGHK	C2H2		I
CaWRKY10-6	CA.PGAv.1.6.scaffold1047.2	chr10	WRKYGQK/WRKYGQK	C2H2		I
CaWRKY11-1	CA.PGAv.1.6.scaffold616.6	chr11	WRKYGQK	C2H2		II(c)
CaWRKY11-2	CA.PGAv.1.6.scaffold1638.4	chr11	WRKYGQK/WRKYGQK	C2H2		I
CaWRKY11-3	CA.PGAv.1.6.scaffold279.17	chr11	WRKYGQK	C2H2		II(b)
CaWRKY11-4	CA.PGAv.1.6.scaffold163.1	chr11	WRKYGQK	C2H2		II(c)
CaWRKY12-1	CA.PGAv.1.6.scaffold997.4	chr12	WRKYGKK	C2H2		II(c)
CaWRKY12-2	CA.PGAv.1.6.scaffold1044.11	chr12	WRKYGQK	C2H2		II(c)
CaWRKY12-3	CA.PGAv.1.6.scaffold947.2	chr12	WRKYGQK	C2H2		II(d)
CaWRKY12-4	CA.PGAv.1.6.scaffold566.68	chr12	WRKCGQK	C2H2		II(d)
CaWRKY12-5	CA.PGAv.1.6.scaffold566.71	chr12	WRKYGQK	-		II(d)
CaWRKY12-6	CA.PGAv.1.6.scaffold566.72	chr12	WRKYGQK	-		II(d)
