# Supplementary material for: The transcriptional reprograming and functional identification of WRKY family members in pepper’s response to Phytophthora capsici infection
Source: BMC Plant Biol. 2020 Jun 3;20:256. doi: 10.1186/s12870-020-02464-7 (PMC7271409; doi:10.1186/s12870-020-02464-7)
Supplement: Supplementary file 5 — Additional file 5: Dataset S4. The classification of WRKY family members in pepper’s response to P. capsici infection. [file 12870_2020_2464_MOESM5_ESM.xlsx]

## Sheet: 新建 XLS 工作表
	constitutively expressed	(FPKM>1, fold<2)		not or very low expressed	(FPKM<1)		induced expression	(FPKM>1, fold>2)								others
	CM334(19）	EC01（19）		CM334 (17)	EC01 (19)		CM334 3h-up (18)	EC01 3h-up (15)		CM334 24h-up (6)	EC01 24h-up (5)		CM334 ML-up (8)	EC01 ML-up (9)		CM334 (4)	EC01 (5)
	CaWRKY07-7	CaWRKY07-7		CaWRKY10-5	CaWRKY10-5		CaWRKY02-8	CaWRKY02-8		CaWRKY10-4	CaWRKY10-4		CaWRKY12-1	CaWRKY12-1		CaWRKY11-3	CaWRKY02-7
	CaWRKY07-1	CaWRKY07-1		CaWRKY01-6	CaWRKY01-6		CaWRKY06-4	CaWRKY06-4		CaWRKY08-3	CaWRKY08-3		CaWRKY08-2	CaWRKY08-2		CaWRKY02-9	CaWRKY02-9
	CaWRKY11-2	CaWRKY11-2		CaWRKY05-4	CaWRKY05-4		CaWRKY03-7	CaWRKY03-7		CaWRKY10-3	CaWRKY10-3		CaWRKY04-3	CaWRKY04-3		CaWRKY01-1	CaWRKY01-1
	CaWRKY09-4	CaWRKY09-4		CaWRKY10-1	CaWRKY10-1		CaWRKY06-5	CaWRKY06-5		CaWRKY07-3	CaWRKY07-3		CaWRKY07-5	CaWRKY07-5		CaWRKY01-10	CaWRKY03-2
	CaWRKY07-6	CaWRKY07-6		CaWRKY05-2	CaWRKY05-2		CaWRKY02-6	CaWRKY02-6		CaWRKY08-4	CaWRKY08-6		CaWRKY09-3	CaWRKY09-3			CaWRKY02-3
	CaWRKY07-2	CaWRKY07-2		CaWRKY10-6	CaWRKY10-6		CaWRKY01-3	CaWRKY01-3		CaWRKY03-2			CaWRKY02-2	CaWRKY02-2
	CaWRKY06-3	CaWRKY06-3		CaWRKY01-2	CaWRKY01-2		CaWRKY08-5	CaWRKY08-5					CaWRKY11-4	CaWRKY11-4
	CaWRKY06-1	CaWRKY06-1		CaWRKY09-1	CaWRKY09-1		CaWRKY01-9	CaWRKY01-9					CaWRKY08-6	CaWRKY11-3
	CaWRKY04-1	CaWRKY04-1		CaWRKY12-3	CaWRKY12-3		CaWRKY09-2	CaWRKY09-2						CaWRKY01-5
	CaWRKY10-2	CaWRKY10-2		CaWRKY12-4	CaWRKY12-4		CaWRKY03-6	CaWRKY03-6
	CaWRKY02-5	CaWRKY02-5		CaWRKY03-3	CaWRKY03-3		CaWRKY02-4	CaWRKY02-4
	CaWRKY02-1	CaWRKY02-1		CaWRKY03-5	CaWRKY03-5		CaWRKY03-4	CaWRKY03-4
	CaWRKY05-1	CaWRKY05-1		CaWRKY01-8	CaWRKY01-8		CaWRKY11-1	CaWRKY11-1
	CaWRKY03-1	CaWRKY03-1		CaWRKY12-6	CaWRKY12-6		CaWRKY06-6	CaWRKY06-6
	CaWRKY12-2	CaWRKY12-2		CaWRKY05-3	CaWRKY05-3		CaWRKY01-7	CaWRKY01-7
	CaWRKY08-1	CaWRKY08-1		CaWRKY12-5	CaWRKY12-5		CaWRKY02-7
	CaWRKY01-4	CaWRKY01-4		CaWRKY06-2	CaWRKY06-2		CaWRKY01-5
	CaWRKY04-2	CaWRKY04-2			CaWRKY08-4		CaWRKY02-3
	CaWRKY07-4	CaWRKY07-4			CaWRKY01-10
